# Supplementary material for: Post-lingual non-syndromic hearing loss phenotype: a polygenic case with 2 biallelic mutations in MYO15A and MITF
Source: BMC Med Genet. 2020 Jan 2;21:1. doi: 10.1186/s12881-019-0942-4 (PMC6941291; doi:10.1186/s12881-019-0942-4)
Supplement: Supplementary file 1 — Additional file 1: Table S1. List of hearing loss genes used for filtering variants [file 12881_2019_942_MOESM1_ESM.xlsx]

## Sheet: Sheet1
Supplementary Table 1: List of hearing loss genes used for filtering variants
WFS1	SYNE4	RDX	MYO3A	HOMER2	DSPP	CLIC5
VCAN	SUCLG1	PTRPQ	MYO1A	HGF	DLX5	CLDN14
USH2A	SUCLA2	PRPS1	MYH14	HARS	DIAPH3	CIB2
USH1G	STRC	POU3F4	MYH9	GRXCR2	DIAPH1	CHSY1
USH1C	SOX10	POLR1D	MSRB3	GRXCR1	DIABLO	CHD7
TYR	SNAI2	POLR1C	MITF	GRHL2	DFNB59	CEACAM16
TSPEAR	SMPX	PNPT1	MIR96	GPSM2	DFNB31	CDKN1C
TRMU	SMAD4	PDZD7	MET	GJB6	DFNA5	CDH23
TRIOBP	SLITRK6	PCDH15	MARVELD2	GJB2	DCDC2	CD151
TPRN	SLC33A1	PAX3	MANBA	GIPC3	CRYM	CCDC50
TNC	SLC29A3	P2RX2	LRTOMT	GATA3	COL11A2	CACNA1D
TMPRSS3	SLC26A5	OTOGL	LRP2	FOXI1	COL11A1	CABP2
TMIE	SLC26A4	OTOG	LOXHD1	FGFR3	COL9A3	BTD
TMEM132E	SLC19A2	OTOF	LHFPL5	FAM65B	COL9A2	BSND
TMC2	SLC17A8	OTOA	KCNQ4	EYA4	COL9A1	BDP1
TMC1	SIX5	OSBPL2	KCMQ1	EYA1	COL4A6	BCS1L
TJP2	SIX1	NLRP3	KCNJ10	ESRRB	COL4A5	ATP6V1B1
TIMM8A	SERPINB6	NDP	KCNE1	ESPN	COL4A4	ANKH
TFAP2A	SEMA3E	NARS2	KARS	EPS8	COL4A3	ALMS1
TECTA	SALL4	MYO15A	ILDR1	ELMOD3	COL2A1	ADGRV1
TCOF1	RSP6KA3	MYO7A	HSD17B4	EDNRB	COCH	ADCY1
TBC1D24	RMND1	MYO6	HOXB1	EDN3	CLRN1	ACTG1
						ABHD12
